# Supplementary material for: Myocardial Scar and Cardiac Biomarker Levels as Predictors of Mortality After Acute Myocardial Infarction: A CMR-Based Long-Term Study
Source: Diagnostics (Basel). 2025 Dec 17;15(24):3229. doi: 10.3390/diagnostics15243229 (PMC12731461; doi:10.3390/diagnostics15243229)
Supplement: Supplementary file 1 [file diagnostics-15-03229-s001.zip]

Archive with 1 entries (1 files):
- diagnostics-3915115-supplementary.pdf
